# Supplementary material for: Zebrafish as an Orthotopic Tumor Model for Retinoblastoma Mimicking Routes of Human Metastasis
Source: Cancers (Basel). 2022 Nov 25;14(23):5814. doi: 10.3390/cancers14235814 (PMC9736091; doi:10.3390/cancers14235814)
Supplement: Supplementary file 1 [file cancers-14-05814-s001.zip]

Archive with 1 entries (1 files):
- cancers-1980083-supplementary.xlsx
