# Supplementary material for: Zebrafish as an Orthotopic Tumor Model for Retinoblastoma Mimicking Routes of Human Metastasis
Source: Cancers (Basel). 2022 Nov 25;14(23):5814. doi: 10.3390/cancers14235814 (PMC9736091; doi:10.3390/cancers14235814)
Supplement: Supplementary file 1 [file cancers-14-05814-s001.zip › cancers-1980083-supplementary.xlsx]

## Sheet: Tabelle1
	Table S1 Localization of migrations of RB355 cells						Table S2 Localization of migrations of Y79 cells						Table S3 Localization of migrations of WERI-RB-1 cells
	Injektion of RB355 cells						Injektion of Y79 cells						Injektion of WERI-RB-1 cells
	No	dpi met	dpi max	main mig. localization			No	dpi met	dpi max	main mig. localization			No	dpi met	dpi max	main mig. localization
	1	1	7	ventricle 1-3, (possible optic nerve met.)			1	5	6	ventricle 1-3			1	1	2	border of left eye
	2	2	9	ventricle 1-3			2	5	5	border of left eye			2	1	8	hindbrain, (possible optic nerve met.)
	3	1	5	ventricle 1-3, (possible optic nerve met.)			3	1	8	border of left eye			3	1	5	hindbrain
	4	1	8	fore-, mid-, hindbrain			4	5	5	hindbrain, (possible optic nerve met.)			4	1	5	border of left eye
	5	1	8	border of left eye			5	5	5	border of left eye			5	1	8	border of left eye
	6	1	8	fore-, midbrain			6	no met	5	cells only in left eye			6	1	8	border of left eye
	7	1	8	ventricle, hindbrain			7	1	4	ventricle 1-3			7	2	5	border of left eye
	8	5	8	between left and right eye, short way			8	2	6	ventricle 1 (possible optic nerve met.)			8	1	5	forebrain
	9	1	5	ventricle 1-3			9	1	5	ventricle 1, midbrain, border of left eye			9	1	5	border of left eye, hindbrain
	10	1	5	mid-, hindbrain and border of left eye			10	2	5	hindbrain and border of right eye			10	1	5	border of left eye, midbrain
	11	1	5	mid-, hindbrain			11	1	5	ventricle 1 and hindbrain			11	1	2	ventricle 1, border of left eye
	12	1	8	mid-, hindbrain, near right eye			12	2	6	ventricle 1+3 and border of the left eye			12	2	7	border of left eye
	13	1	8	mid-, hindbrain, near right eye			13	2	6	border of left eye			13	1	2	hindbrain
	14	1	8	border of left eye			14	1	6	ventricle 1+2			14	1	2	border of left eye
	15	no met	5	cells only in left eye			15	4	8	border of left eye			15	2	2	border of left eye
	16	5	5	border of left eye			16	1	6	ventricle 1+2			16	1	2	Ventricle 1, midbrain
	17	1	5	ventricle 1+3			17	1	8	border of left eye (possible optic nerve met.)			17	no met	2	cells only in left eye
	18	2	5	border of left eye+ left eye			18	4	8	border of left eye			18	2	2	border of left eye (only few cells)
	19	2	5	border of left eye			19	1	5	hindbrain			19	no met	2	cells only in left eye
	20	Embryo died at 1 dpi					20	Embryo died at 1 dpi					20	Embryo died at 1 dpi
	Mean	1.61111	6.57895				Mean	2.44444	5.89474				Mean	1.23529	4.15789
	first migration			migration localization			first migration			migration localization			first migration			migration localization
	first migration on day 1: 13x			no migration: 1x			first migration on day 1: 8x			no migration: 1x			first migration on day 1: 13x			no migration: 2x
	first migration on day 2: 3x			short migration distance, only border of left eye: 6x			first migration on day 2: 4x			short migration distance, only border of left eye: 7x			first migration on day 2: 4x			short migration distance, only border of left eye: 11x
	first migration on day 5: 2x			ventricle: 6x			first migration on day 4: 2x			ventricle: 8x			first migration on day 4: 0x			ventricle: 2x
	no migration: 1x			forebrain: 2x			first migration on day 5: 4x			forebrain: 0x			first migration on day 5: 0x			forebrain: 1x
				mid and hindbrain: 7x			no migration: 1x			mid and hindbrain: 5x			no migration: 2x			mid and hindbrain: 5x
				near right eye: 2x						near right eye: 0x						near right eye: 0x
	dpi max						dpi max						dpi max
	9dpi: 1x						9dpi: 0x						9dpi: 0x
	8dpi: 8x						8dpi: 4x						8dpi: 3x
	7dpi: 1x						7dpi: 0x						7dpi: 1x
	5dpi: 9x						6dpi: 6x						6dpi: 0x
							5dpi: 8x						5dpi: 6x
	dpi met: first day of observable migration						4dpi: 1x						4dpi: 0x
	dpi max: maximal possible observation of the tumor cells												2dpi: 9x
	main mig localization: localization of the migration at dpI max
	1. ventricle: ventricle of the forebrain
	2. ventricle: ventricle of the midbrain
	3. ventricle: ventricle of the hindbrain
